# Supplementary material for: First Evidence Indicates the Physiology- and Axial-Myopia-Dependent Profiles of Steroid Hormones in Aqueous Humor
Source: Metabolites. 2022 Dec 5;12(12):1220. doi: 10.3390/metabo12121220 (PMC9787499; doi:10.3390/metabo12121220)
Supplement: Supplementary file 1 [file metabolites-12-01220-s001.zip]

Archive with 1 entries (1 files):
- metabolites-2002783-supplementary.pdf
